# Supplementary material for: Genome-wide analysis of the bZIP gene family in Chinese jujube (Ziziphus jujuba Mill.)
Source: BMC Genomics. 2020 Jul 14;21:483. doi: 10.1186/s12864-020-06890-7 (PMC7362662; doi:10.1186/s12864-020-06890-7)
Supplement: Supplementary file 7 — Additional file 7: Table S1. The bZIP transcription factors in Arabidopsis and apple used in this study. (XLS 38 kb) [file 12864_2020_6890_MOESM7_ESM.xls]

## Sheet: Arabidopsis thaliana
Table S1 The AtbZIP transcription factors in Arabidopsis thaliana (https://www.ncbi.nlm.nih.gov/)
Group	Gene	NCBI Accession
A	AtbZIP12	At2g41070
	AtbZIP13	At5g44080
	AtbZIP14	At4g35900
	AtbZIP15	At5g42910
	AtbZIP27	At2g17770
	AtbZIP35	At1g49720
	AtbZIP38	At3g19290
	AtbZIP39	At2g36270
	AtbZIP40	At1g03970
	AtbZIP66	At3g56850
	AtbZIP36	AF093545
	AtbZIP67	At3g44460
B	AtbZIP17	At2g40950
	AtbZIP28	At3g10800
	AtbZIP49	At3g56660
C	AtbZIP10	At4g02640
	AtbZIP25	At3g54620
	AtbZIP63	At5g28770
D	AtbZIP20	At5g06950
	AtbZIP21	At1g08320
	AtbZIP22	At1g22070
	AtbZIP26	At5g06960
	AtbZIP45	At3g12250
	AtbZIP46	At1g68640
	AtbZIP47	At5g65210
	AtbZIP50	At1g77920
	AtbZIP57	At5g10030
	AtbZIP65	At5g06839
E	AtbZIP34	At2g42380
	AtbZIP61	At3g58120
F	AtbZIP19	At4g35040
	AtbZIP23	At2g16770
G	AtbZIP16	At2g35530
	AtbZIP41	At4g36730
	AtbZIP54	At4g01120
	AtbZIP55	At2g46270
	AtbZIP68	At1g32150
H	AtbZIP56	At5g11260
	AtbZIP64	At3g17609
I	AtbZIP18	At2g40620
	AtbZIP30	At2g21230
	AtbZIP33	At2g12900
	AtbZIP51	At1g43700
	AtbZIP52	At1g06850
	AtbZIP59	At2g31370
	AtbZIP69	At1g06070
S	AtbZIP2	At2g18160
	AtbZIP3	At5g15830
	AtbZIP4	At1g59530
	AtbZIP5	At3g49760
	AtbZIP6	At2g22850
	AtbZIP7	At4g37730
	AtbZIP8	At1g68880
	AtbZIP11	At4g34590
	AtbZIP42	At3g30530
	AtbZIP43	At5g38800
	AtbZIP44	At1g75390
	AtbZIP48	At2g04038
	AtbZIP53	At3g62420
	AtbZIP58	At1g13600
	AtbZIP70	At5g60830
UN	AtbZIP60	At1g42990
	AtbZIP62	At1g19490
	AtbZIP72	At5g07160

## Sheet: Malus
Table S1 The MdbZIP transcription factors in apple (http://planttfdb.cbi.pku.edu.cn/)
Group	Gene	Locus ID
A	MdbZIP70	MDP0000636541
	MdbZIP47	MDP0000250947
	MdbZIP65	MDP0000177486
	MdbZIP66	MDP0000144105
	MdbZIP23	MDP0000231542
	MdbZIP57	MDP0000740787
	MdbZIP5	MDP0000273211
	MdbZIP34	MDP0000215106
	MdbZIP46	MDP0000701734
	MdbZIP26	MDP0000248567
	MdbZIP54	MDP0000208334
	MdbZIP98	MDP0000129112
	MdbZIP48	MDP0000706379
	MdbZIP100	MDP0000198495
	MdbZIP91	MDP0000296303
B	MdbZIP11	MDP0000270677
	MdbZIP12	MDP0000180785
	MdbZIP29	MDP0000299504
	MdbZIP31	MDP0000378041
	MdbZIP30	MDP0000138811
C	MdbZIP81	MDP0000431572
	MdbZIP82	MDP0000441891
	MdbZIP92	MDP0000680042
	MdbZIP75	MDP0000270365
	MdbZIP24	MDP0000275309
	MdbZIP56	MDP0000176747
D	MdbZIP37	MDP0000274723
	MdbZIP96	MDP0000121258
	MdbZIP97	MDP0000277999
	MdbZIP85	MDP0000320322
	MdbZIP87	MDP0000307943
	MdbZIP6	MDP0000300532
	MdbZIP76	MDP0000145555
	MdbZIP101	MDP0000250967
	MdbZIP77	MDP0000301884
	MdbZIP33	MDP0000320524
	MdbZIP67	MDP0000262210
	MdbZIP108	MDP0000536881
	MdbZIP18	MDP0000488746
	MdbZIP17	MDP0000301399
	MdbZIP16	MDP0000222114
	MdbZIP7	MDP0000174930
E	MdbZIP51	MDP0000178326
	MdbZIP52	MDP0000306302
	MdbZIP105	MDP0000555457
	MdbZIP111	MDP0000123107
	MdbZIP62	MDP0000133698
	MdbZIP19	MDP0000134936
	MdbZIP112	MDP0000267964
F	MdbZIP43	MDP0000319187
	MdbZIP55	MDP0000159670
	MdbZIP32	MDP0000772633
	MdbZIP8	MDP0000898701
	MdbZIP9	MDP0000893802
	MdbZIP10	MDP0000190186
G	MdbZIP103	MDP0000286846
	MdbZIP27	MDP0000185553
	MdbZIP89	MDP0000231274
	MdbZIP4	MDP0000251332
	MdbZIP109	MDP0000545420
	MdbZIP36	MDP0000493795
	MdbZIP35	MDP0000138052
	MdbZIP1	MDP0000197219
H	MdbZIP68	MDP0000586302
	MdbZIP69	MDP0000264514
	MdbZIP22	MDP0000834642
	MdbZIP79	MDP0000279891
	MdbZIP80	MDP0000219041
I	MdbZIP13	MDP0000293847
	MdbZIP14	MDP0000120158
	MdbZIP15	MDP0000295681
	MdbZIP59	MDP0000297791
	MdbZIP60	MDP0000305387
	MdbZIP21	MDP0000247372
	MdbZIP110	MDP0000129203
	MdbZIP74	MDP0000210251
	MdbZIP93	MDP0000435971
	MdbZIP58	MDP0000234166
	MdbZIP106	MDP0000120802
	MdbZIP71	MDP0000280559
	MdbZIP72	MDP0000479652
	MdbZIP38	MDP0000282828
	MdbZIP39	MDP0000300820
	MdbZIP99	MDP0000602946
	MdbZIP53	MDP0000141948
	MdbZIP25	MDP0000236212
J	MdbZIP83	MDP0000121603
	MdbZIP84	MDP0000147745
S	MdbZIP42	MDP0000891108
	MdbZIP102	MDP0000183562
	MdbZIP78	MDP0000891899
	MdbZIP50	MDP0000407755
	MdbZIP104	MDP0000863909
	MdbZIP28	MDP0000917315
	MdbZIP88	MDP0000905135
	MdbZIP2	MDP0000249561
	MdbZIP3	MDP0000265875
	MdbZIP41	MDP0000205823
	MdbZIP61	MDP0000239026
	MdbZIP40	MDP0000521934
	MdbZIP73	MDP0000448715
	MdbZIP20	MDP0000437680
	MdbZIP63	MDP0000234798
	MdbZIP64	MDP0000949327
	MdbZIP44	MDP0000140166
	MdbZIP45	MDP0000200822
	MdbZIP90	MDP0000190277
	MdbZIP49	MDP0000738631
	MdbZIP95	MDP0000261154
Un	MdbZIP107	MDP0000386314
	MdbZIP86	MDP0000239688
