# Supplementary material for: Genome-wide analysis of the bZIP gene family in Chinese jujube (Ziziphus jujuba Mill.)
Source: BMC Genomics. 2020 Jul 14;21:483. doi: 10.1186/s12864-020-06890-7 (PMC7362662; doi:10.1186/s12864-020-06890-7)
Supplement: Supplementary file 8 — Additional file 8: Table S2. The primers of ZjbZIPs used in this study. (XLS 29 kb) [file 12864_2020_6890_MOESM8_ESM.xls]

## Sheet: Sheet1
Table S2 The primers of ZjbZIP genes used in this study
Num	Gene Name		Sequence (5'-3')	Length(bp)	Product size(bp)
1	ZjbZIP2	Forward	TCAATAGATGCAGCCACCCC	20	206
		Reverse	TAAGCCTGTTTCCTTGCCCG	20
2	ZjbZIP3	Forward	TTGCTGAAGCGTCTTCGGAT	20	181
		Reverse	TGTAGCGGTTGTGGCATAGG	20
3	ZjbZIP4	Forward	GGTTTGGAAGGCAATCGTGG	20	223
		Reverse	CACGATCATCGGAGCCTCAA	20
4	ZjbZIP5	Forward	AGATTGTGTCAGGCGACAGG	20	154
		Reverse	AAGAGCCCACCACTCAATCG	20
5	ZjbZIP6	Forward	TACTTCGTGCCAGTGTTGCT	20	168
		Reverse	AGGTCGAGTCCAGCATTGTC	20
6	ZjbZIP9	Forward	AAAGTCTGGTGGAGCCTTGG	20	189
		Reverse	TGCATTTCCATGCATTCGGC	20
7	ZjbZIP10	Forward	AGTTTCGTGAACGACCCTCC	20	248
		Reverse	CCAATCCCCCTGTCTTGTCC	20
8	ZjbZIP11	Forward	TAAGGCATCTCATGCCCGTC	20	244
		Reverse	AGTGCACATGCCAGAACTCA	20
9	ZjbZIP12	Forward	CCCATGATGGTCCTCCAGTG	20	207
		Reverse	TCCTAGCACGTTTAGCGTCG	20
10	ZjbZIP15	Forward	GTGGATAGGTGGCTTTCGCT	20	182
		Reverse	CATTGGCCAAGGTTTCTGCC	20
11	ZjbZIP19	Forward	CCATGGCTGCTGATCCAATG	20	158
		Reverse	GGCTTGGTGAGTCGTTAGGA	20
12	ZjbZIP20	Forward	TCGCTTGGTTCCTCTGGTTC	20	169
		Reverse	GAGCTGACTGACGGGTTGTT	20
13	ZjbZIP22	Forward	AGAGGTTACAGGGTCAGGCT	20	236
		Reverse	GCATTTGCCATCCATCTCCG	20
14	ZjbZIP24	Forward	TTGGAGGCTGAGATTGCGAG	20	197
		Reverse	TCCGGATGCAGGCAATAGAC	20
15	ZjbZIP25	Forward	CAGGCCGACTGAGGTAAAGG	20	229
		Reverse	AGAATCTTGCCCACATCCCG	20
16	ZjbZIP26	Forward	GGCACCTTATGCGGCAATTT	20	198
		Reverse	ATTGACATGGCAAGCGCATC	20
17	ZjbZIP27	Forward	TAGCCTCTGTTCCTGCAACC	20	236
		Reverse	TCTCGACCTCCTTGCTGACT	20
18	ZjbZIP28	Forward	AGACGACTCAAGAGGTTGCT	20	184
		Reverse	TGTTGAGGAGAACCTTGCGAA	21
19	ZjbZIP29	Forward	ATGCAAGAGCAAGCGACAAG	20	187
		Reverse	CTGAACCGGTGTCTCTTCCG	20
20	ZjbZIP30	Forward	TCGCTGCAAGCTCTCTACCT	20	163
		Reverse	ACTGAACCGGTGTCTCTTCC	20
21	ZjbZIP31	Forward	ACAATCAGCTGCTCGTTCCA	20	197
		Reverse	GGAGTTGCGCTTGTTGTTCC	20
22	ZjbZIP33	Forward	ATTTCCCAACTCCAACGCCA	20	218
		Reverse	AGCCTCCATTGAACGGATCG	20
23	ZjbZIP34	Forward	GTATTCGGGCTTCTCGCCTT	20	216
		Reverse	ATTTCCGAATGGGCTCGTCT	20
24	ZjbZIP35	Forward	AGAGTCGGCTTTGTTGGGAG	20	203
		Reverse	GGGTGGTTGCTTCTGTCTGA	20
25	ZjbZIP36	Forward	GAATGCTGTCAAACCGCGAA	20	201
		Reverse	GATCGGTCAGTTCCATGGCT	20
26	ZjbZIP38	Forward	TCAAGCCATGGAACTGACCG	20	175
		Reverse	CATGTCAGCAGACGCCGTTA	20
27	ZjbZIP40	Forward	TCTCAACGACTCGTCCTCCT	20	180
		Reverse	GGCTCCGAGGCAACCTTATT	20
28	ZjbZIP41	Forward	AGTACCGTGATGCTGACACA	20	215
		Reverse	TCCAGGGACGTTGATGGTTG	20
29	ZjbZIP42	Forward	GCGGCATGCTTCAGTCTATG	20	214
		Reverse	ATGTGGACCGGATTCAACCA	20
30	ZjbZIP45	Forward	CGGTGACACGTTCCTTGGAT	20	228
		Reverse	CCGACAAATTCCGCCTTGAC	20
